# Supplementary material for: Premature commitment to uncertain decisions during human NMDA receptor hypofunction
Source: Nat Commun. 2022 Jan 17;13:338. doi: 10.1038/s41467-021-27876-3 (PMC8763907; doi:10.1038/s41467-021-27876-3)
Supplement: Supplementary file 4 — Source Data [file 41467_2021_27876_MOESM4_ESM.xlsx]

## Sheet: Fig. 1b
		CADSS score
		K-			K+
		0	30 min	90 min	0	30 min	90 min
	S01	0	0	0	0	2	1
	S02	0	0	0	0	11	2
	S03	1	1	0	0	14	16
	S04	0	2	2	1	6	1
	S05	0	0	0	0	32	21
	S06	0	0	0	0	6	0
	S07	0	1	0	1	21	6
	S08	1	2	2	5	38	14
	S09	0	0	0	0	10	8
	S10	0	0	0	0	5	0
	S11	0	2	0	0	44	10
	S12	0	0	0	0	7	2
	S13	0	0	0	0	27	8
	S14	0	0	0	0	4	1
	S15	0	0	0	0	17	5
	S16	0	0	0	1	14	17
	S17	0	0	0	0	1	0
	S18	0	1	0	0	52	6

## Sheet: Fig. 1d
		decision accuracy		decision latency (s)		opt-out rate
		K-	K+	K-	K+	K-	K+
	S01	0.797183	0.817927	0.922307	0.856635	0.357746	0.439776
	S02	0.854801	0.775656	1.01173	0.983728	0.252927	0.393795
	S03	0.802228	0.787709	0.829336	0.706107	0.401114	0.5
	S04	0.810056	0.752315	0.692562	0.64287	0.27933	0.365741
	S05	0.739496	0.767442	0.613139	0.559273	0.344538	0.273256
	S06	0.793872	0.769663	0.847143	0.85954	0.32312	0.41573
	S07	0.747222	0.748603	0.521205	0.484756	0.491667	0.424581
	S08	0.769444	0.810585	0.581492	0.692386	0.327778	0.431755
	S09	0.757746	0.671309	0.8346	0.818045	0.270423	0.431755
	S10	0.766017	0.780282	0.70567	0.701137	0.325905	0.391549
	S11	0.729577	0.724432	0.760804	0.634654	0.360563	0.545455
	S12	0.77933	0.699438	0.667199	0.637311	0.354749	0.620787
	S13	0.741667	0.758333	0.678501	0.720776	0.258333	0.380556
	S14	0.775	0.81337	0.815118	0.859776	0.344444	0.462396
	S15	0.810585	0.752187	0.747161	0.977917	0.579387	0.670554
	S16	0.730556	0.756303	0.739426	0.722223	0.291667	0.305322
	S17	0.784916	0.758523	0.897411	0.965173	0.402235	0.380682
	S18	0.826331	0.744444	0.823847	0.795913	0.229692	0.286111

## Sheet: Fig. 1e
		decision accuracy
		K-										K+
		T1	T2	T3	T4	T5	T6	T7	T8	T9	T10	T1	T2	T3	T4	T5	T6	T7	T8	T9	T10
	S01	0.888889	0.8	0.888889	0.657143	0.777778	0.828571	0.833333	0.694444	0.771429	0.828571	0.833333	0.833333	0.861111	0.833333	0.861111	0.777778	0.805556	0.8	0.777778	0.794118
	S02	0.833333	0.916667	1	0.742857	0.861111	0.916667	0.777778	0.764706	0.861111	0.885714	0.8	0.944444	0.676471	0.71875	0.75	0.742857	0.777778	0.694444	0.8	0.805556
	S03	0.805556	0.722222	0.833333	0.861111	0.805556	0.8	0.777778	0.75	0.805556	0.861111	0.857143	0.777778	0.805556	0.777778	0.666667	0.8	0.861111	0.861111	0.777778	0.694444
	S04	0.972222	0.828571	0.771429	0.694444	0.888889	0.666667	0.888889	0.75	0.805556	0.833333	0.777778	0.694444	0.75	0.75	0.694444	0.833333	0.75	0.75	0.861111	0.75
	S05	0.805556	0.771429	0.777778	0.805556	0.805556	0.666667	0.628571	0.628571	0.777778	0.722222	0.852941	0.636364	0.6	0.757576	0.764706	0.735294	0.771429	0.885714	0.805556	0.857143
	S06	0.8	0.777778	0.777778	0.861111	0.888889	0.75	0.777778	0.666667	0.833333	0.805556	0.805556	0.857143	0.714286	0.666667	0.861111	0.828571	0.657143	0.777778	0.805556	0.722222
	S07	0.833333	0.611111	0.777778	0.861111	0.666667	0.777778	0.833333	0.638889	0.722222	0.75	0.914286	0.777778	0.805556	0.75	0.75	0.722222	0.666667	0.638889	0.694444	0.771429
	S08	0.75	0.777778	0.805556	0.777778	0.833333	0.805556	0.527778	0.777778	0.75	0.888889	0.861111	0.722222	0.833333	0.805556	0.771429	0.805556	0.861111	0.75	0.861111	0.833333
	S09	0.861111	0.777778	0.777778	0.638889	0.666667	0.742857	0.777778	0.8	0.857143	0.676471	0.611111	0.771429	0.777778	0.75	0.722222	0.555556	0.75	0.5	0.555556	0.722222
	S10	0.742857	0.861111	0.777778	0.805556	0.694444	0.75	0.805556	0.638889	0.833333	0.75	0.8	0.742857	0.857143	0.571429	0.805556	0.861111	0.861111	0.742857	0.833333	0.722222
	S11	0.694444	0.771429	0.714286	0.833333	0.666667	0.722222	0.714286	0.828571	0.583333	0.771429	0.685714	0.742857	0.75	0.742857	0.805556	0.638889	0.694444	0.742857	0.75	0.6875
	S12	0.823529	0.916667	0.805556	0.805556	0.75	0.722222	0.833333	0.666667	0.638889	0.833333	0.771429	0.75	0.722222	0.657143	0.805556	0.722222	0.611111	0.685714	0.6	0.666667
	S13	0.75	0.722222	0.75	0.833333	0.638889	0.666667	0.666667	0.75	0.861111	0.777778	0.777778	0.805556	0.833333	0.777778	0.805556	0.75	0.722222	0.75	0.638889	0.722222
	S14	0.777778	0.75	0.805556	0.833333	0.861111	0.722222	0.777778	0.666667	0.75	0.805556	0.833333	0.777778	0.805556	0.805556	0.805556	0.833333	0.861111	0.861111	0.8	0.75
	S15	0.833333	0.722222	0.777778	0.75	0.861111	0.914286	0.75	0.888889	0.833333	0.777778	0.727273	0.787879	0.794118	0.857143	0.742857	0.705882	0.764706	0.628571	0.75	0.764706
	S16	0.805556	0.694444	0.694444	0.777778	0.666667	0.5	0.805556	0.805556	0.777778	0.777778	0.771429	0.75	0.75	0.722222	0.694444	0.8	0.694444	0.75	0.771429	0.861111
	S17	0.861111	0.685714	0.722222	0.833333	0.833333	0.916667	0.828571	0.722222	0.722222	0.722222	0.861111	0.714286	0.771429	0.777778	0.722222	0.885714	0.742857	0.666667	0.794118	0.647059
	S18	0.885714	0.794118	0.833333	0.861111	0.916667	0.805556	0.833333	0.75	0.833333	0.75	0.888889	0.777778	0.694444	0.75	0.694444	0.694444	0.638889	0.777778	0.777778	0.75
		opt-out rate
		K-										K+
		T1	T2	T3	T4	T5	T6	T7	T8	T9	T10	T1	T2	T3	T4	T5	T6	T7	T8	T9	T10
	S01	0.444444	0.285714	0.277778	0.371429	0.388889	0.314286	0.444444	0.333333	0.4	0.314286	0.361111	0.333333	0.277778	0.305556	0.416667	0.611111	0.472222	0.457143	0.555556	0.617647
	S02	0.25	0.25	0.222222	0.228571	0.333333	0.361111	0.277778	0.294118	0.25	0.171429	0.342857	0.361111	0.411765	0.5625	0.388889	0.371429	0.333333	0.388889	0.371429	0.388889
	S03	0.416667	0.416667	0.388889	0.416667	0.388889	0.371429	0.444444	0.444444	0.416667	0.305556	0.485714	0.472222	0.472222	0.472222	0.472222	0.457143	0.388889	0.583333	0.555556	0.638889
	S04	0.277778	0.228571	0.342857	0.305556	0.222222	0.277778	0.222222	0.194444	0.416667	0.305556	0.472222	0.472222	0.388889	0.388889	0.305556	0.277778	0.333333	0.333333	0.305556	0.388889
	S05	0.166667	0.285714	0.222222	0.25	0.361111	0.222222	0.285714	0.6	0.416667	0.638889	0.117647	0.424242	0.342857	0.272727	0.382353	0.294118	0.314286	0.142857	0.222222	0.228571
	S06	0.342857	0.305556	0.25	0.361111	0.277778	0.388889	0.277778	0.472222	0.305556	0.25	0.277778	0.457143	0.485714	0.444444	0.388889	0.485714	0.371429	0.444444	0.416667	0.388889
	S07	0.388889	0.527778	0.444444	0.555556	0.5	0.333333	0.472222	0.583333	0.5	0.611111	0.4	0.361111	0.388889	0.444444	0.472222	0.444444	0.472222	0.472222	0.444444	0.342857
	S08	0.333333	0.361111	0.25	0.388889	0.305556	0.527778	0.361111	0.25	0.25	0.25	0.361111	0.444444	0.416667	0.444444	0.485714	0.5	0.388889	0.416667	0.388889	0.472222
	S09	0.277778	0.194444	0.194444	0.277778	0.222222	0.371429	0.166667	0.142857	0.428571	0.441176	0.361111	0.485714	0.416667	0.361111	0.527778	0.305556	0.5	0.444444	0.472222	0.444444
	S10	0.314286	0.361111	0.361111	0.361111	0.277778	0.333333	0.305556	0.333333	0.333333	0.277778	0.428571	0.342857	0.314286	0.457143	0.388889	0.416667	0.388889	0.314286	0.388889	0.472222
	S11	0.305556	0.342857	0.342857	0.277778	0.388889	0.305556	0.428571	0.514286	0.305556	0.4	0.457143	0.514286	0.5	0.428571	0.583333	0.611111	0.555556	0.6	0.583333	0.625
	S12	0.294118	0.277778	0.361111	0.388889	0.333333	0.416667	0.333333	0.388889	0.388889	0.361111	0.571429	0.722222	0.527778	0.771429	0.611111	0.722222	0.583333	0.542857	0.714286	0.444444
	S13	0.222222	0.25	0.305556	0.194444	0.333333	0.25	0.25	0.305556	0.25	0.222222	0.472222	0.388889	0.361111	0.416667	0.333333	0.5	0.361111	0.333333	0.388889	0.25
	S14	0.277778	0.305556	0.333333	0.277778	0.333333	0.388889	0.361111	0.472222	0.361111	0.333333	0.444444	0.472222	0.5	0.444444	0.472222	0.527778	0.416667	0.416667	0.428571	0.5
	S15	0.638889	0.444444	0.5	0.583333	0.583333	0.628571	0.638889	0.611111	0.527778	0.638889	0.787879	0.848485	0.647059	0.742857	0.628571	0.588235	0.647059	0.657143	0.5	0.676471
	S16	0.333333	0.25	0.527778	0.444444	0.277778	0.361111	0.0833333	0.194444	0.222222	0.222222	0.285714	0.388889	0.333333	0.222222	0.444444	0.228571	0.222222	0.333333	0.285714	0.305556
	S17	0.194444	0.4	0.388889	0.388889	0.416667	0.444444	0.428571	0.388889	0.5	0.472222	0.277778	0.2	0.314286	0.527778	0.388889	0.457143	0.314286	0.527778	0.382353	0.411765
	S18	0.257143	0.382353	0.222222	0.277778	0.194444	0.305556	0.166667	0.222222	0.111111	0.166667	0.305556	0.138889	0.277778	0.388889	0.305556	0.222222	0.333333	0.333333	0.25	0.305556
		sequence coherence
		K-										K+
		T1	T2	T3	T4	T5	T6	T7	T8	T9	T10	T1	T2	T3	T4	T5	T6	T7	T8	T9	T10
	S01	0.316946	0.291049	0.283385	0.270116	0.271091	0.269301	0.266818	0.264688	0.2644	0.262161	0.318905	0.309775	0.297448	0.290445	0.285403	0.27596	0.274886	0.272357	0.26975	0.268581
	S02	0.313672	0.301607	0.280122	0.261094	0.265368	0.259268	0.25195	0.248659	0.250164	0.246684	0.204786	0.194529	0.178437	0.18369	0.19044	0.191762	0.191789	0.191814	0.197266	0.193959
	S03	0.310678	0.298447	0.301657	0.294995	0.287519	0.286306	0.282988	0.283803	0.284521	0.284423	0.264699	0.250241	0.248277	0.246313	0.244095	0.252088	0.247371	0.242066	0.239344	0.240612
	S04	0.310347	0.277401	0.268787	0.269879	0.280405	0.275198	0.283742	0.278319	0.276729	0.272663	0.238746	0.231521	0.23311	0.231209	0.23094	0.232183	0.228712	0.234003	0.234328	0.229829
	S05	0.303709	0.297113	0.292504	0.299635	0.294014	0.290368	0.297894	0.310872	0.315974	0.316486	0.350411	0.3549	0.398171	0.437999	0.445958	0.445752	0.458466	0.458554	0.448807	0.443408
	S06	0.284418	0.284678	0.277194	0.275765	0.26655	0.258075	0.259105	0.260953	0.267016	0.261311	0.302256	0.302022	0.289524	0.293321	0.309552	0.299459	0.293786	0.300801	0.299024	0.299639
	S07	0.343941	0.327942	0.364973	0.372631	0.36458	0.372642	0.371934	0.366984	0.378068	0.382348	0.319002	0.2953	0.291826	0.290272	0.29509	0.291224	0.291153	0.300266	0.309186	0.313787
	S08	0.297104	0.286416	0.285954	0.284901	0.280575	0.281209	0.277472	0.298307	0.296442	0.297422	0.281742	0.267049	0.270416	0.262746	0.26142	0.261292	0.255943	0.254692	0.254839	0.253949
	S09	0.290102	0.271226	0.264376	0.260426	0.268235	0.274963	0.28078	0.280085	0.281864	0.275425	0.18768	0.216138	0.216979	0.215382	0.221557	0.22544	0.241194	0.24873	0.279974	0.30373
	S10	0.227747	0.239468	0.22585	0.221368	0.218488	0.220682	0.222233	0.221581	0.230098	0.227356	0.244499	0.246651	0.247993	0.241794	0.256596	0.255566	0.24882	0.243911	0.248819	0.24715
	S11	0.32116	0.348869	0.337968	0.35285	0.351361	0.359894	0.367639	0.379592	0.378397	0.39494	0.404747	0.432877	0.450182	0.450727	0.470247	0.472461	0.497475	0.516202	0.522454	0.527475
	S12	0.375546	0.368281	0.338004	0.341559	0.336756	0.342259	0.343264	0.342099	0.346967	0.355229	0.302495	0.298115	0.305176	0.309082	0.322262	0.324011	0.33427	0.347414	0.352748	0.369054
	S13	0.228524	0.228957	0.230085	0.228183	0.221823	0.229264	0.23491	0.24551	0.248553	0.245713	0.275811	0.265894	0.257469	0.251981	0.255232	0.251902	0.252786	0.258071	0.26137	0.266299
	S14	0.280028	0.280005	0.273805	0.273369	0.270557	0.261365	0.260737	0.258694	0.262614	0.263684	0.357646	0.341067	0.351832	0.351219	0.341558	0.344751	0.338361	0.338546	0.331461	0.327257
	S15	0.325502	0.311383	0.310399	0.308985	0.315175	0.304511	0.294635	0.292848	0.288738	0.285881	0.325268	0.342913	0.351076	0.35227	0.341142	0.342411	0.353299	0.355768	0.368389	0.372515
	S16	0.173836	0.171491	0.178625	0.183318	0.180537	0.187439	0.200782	0.199675	0.195027	0.194845	0.253416	0.252176	0.25216	0.25543	0.264226	0.274218	0.267733	0.273158	0.276088	0.279055
	S17	0.282445	0.265186	0.264373	0.262232	0.25805	0.250732	0.245535	0.243908	0.247453	0.248969	0.241919	0.234758	0.233883	0.2353	0.23315	0.236081	0.230866	0.234681	0.24056	0.244326
	S18	0.274821	0.253028	0.247424	0.238587	0.232905	0.223952	0.221739	0.219588	0.21965	0.216442	0.248771	0.230122	0.235442	0.241959	0.237569	0.238702	0.248032	0.254852	0.252582	0.252256

## Sheet: Fig. 2a
	opt-out rate as a function of expected accuracy
		model predictions				participants' data
	expected accuracy	mean		s.e.m.		mean		s.e.m.
		K-	K+	K-	K+	K-	K+	K-	K+
	0.50-0.65	0.522405	0.601153	0.0239836	0.0244619	0.598928	0.663522	0.035748	0.0281574
	0.65-0.75	0.405011	0.492251	0.0226787	0.0241362	0.393061	0.477733	0.0263195	0.0251242
	0.75-0.85	0.279873	0.360958	0.0215461	0.0269073	0.268814	0.356691	0.0206052	0.0282069
	0.85-1.00	0.170037	0.240697	0.0170798	0.02773	0.166668	0.262803	0.016016	0.0326845
	opt-out rate as a function of lottery probability
		model predictions				participants' data
	lottery probability	mean		s.e.m.		mean		s.e.m.
		K-	K+	K-	K+	K-	K+	K-	K+
	0.60	0.111906	0.175348	0.0239395	0.0361294	0.13985	0.188371	0.02958	0.0386037
	0.70	0.207883	0.304904	0.0279408	0.0316093	0.19951	0.299298	0.0299139	0.035426
	0.80	0.388621	0.495012	0.0229766	0.0261363	0.365654	0.49665	0.0252948	0.0303848
	0.90	0.664783	0.723577	0.0201261	0.0200797	0.668972	0.726665	0.0231105	0.0307624

## Sheet: Fig. 2b
	Parameter estimates (beta)
		expected accuracy		lottery probability		opt-out criterion
		K-	K+	K-	K+	K-	K+
	S01	1.43253	1.35936	0.771908	0.835538	0.504749	0.215225
	S02	0.296023	0.809555	1.52319	1.21128	1.00012	0.369653
	S03	0.89694	0.610481	0.96928	1.61037	0.305809	-0.0372899
	S04	0.810882	0.87091	0.781205	0.697897	0.702519	0.400574
	S05	0.796977	1.26733	1.22607	0.776857	0.53053	0.764133
	S06	1.10364	0.800126	1.47669	1.3705	0.692767	0.288227
	S07	1.20732	1.02571	0.274211	0.160536	0.0300688	0.231048
	S08	1.65075	1.03645	1.79198	1.40522	0.797585	0.230865
	S09	1.16029	1.08011	1.09566	1.66056	0.822209	0.237049
	S10	1.04604	0.959988	0.781586	0.930274	0.559604	0.353418
	S11	1.06031	0.700945	0.670085	0.419236	0.429781	-0.122694
	S12	1.23694	0.57447	0.919022	0.74651	0.496449	-0.357234
	S13	0.930727	1.10112	2.14049	1.64022	1.30144	0.470247
	S14	1.30201	1.0047	0.485443	0.250907	0.494424	0.10694
	S15	0.731227	0.586504	0.753621	0.301499	-0.244276	-0.461716
	S16	0.454803	0.639162	0.834333	1.00425	0.6326	0.631054
	S17	1.38074	1.09565	1.19734	1.51288	0.379275	0.43089
	S18	0.865376	0.974795	2.06727	1.51509	1.39309	0.851415

## Sheet: Fig. 3b
	Bayesian Model Selection (BMS)
	noise source	family-wise p		s.d.		exceedance p
		K-	K+	K-	K+	K-	K+
	sensory	0.239396	0.244194	0.0821464	0.0827231	0.002738	0.003378
	inference	0.763978	0.748557	0.0817552	0.0834858	0.997541	0.995911
	selection	0.208855	0.230652	0.0781513	0.0810926	0.000909	0.002134

## Sheet: Fig. 3c
	inference accuracy
		inference noise s.d.		sensitivity to evidence
		K-	K+	K-	K+
	S01	0.379252	0.372081	1.43726	1.39091
	S02	0.32485	0.346436	1.80989	1.59747
	S03	0.467791	0.439625	1.2887	1.37945
	S04	0.469907	0.47196	1.31066	1.2974
	S05	0.564603	0.748917	0.898748	0.715592
	S06	0.469747	0.604813	1.33502	0.950325
	S07	0.597023	0.501018	0.861792	1.16317
	S08	0.439217	0.400175	1.05054	1.48209
	S09	0.585755	0.87298	1.1426	0.694776
	S10	0.365762	0.330677	1.42786	1.27695
	S11	0.718099	0.945368	0.778422	0.535491
	S12	0.69404	0.849649	0.997995	0.620965
	S13	0.359112	0.407833	1.20959	1.10127
	S14	0.502187	0.543376	1.27974	1.12108
	S15	0.503624	0.795417	1.28349	0.754415
	S16	0.393647	0.568457	1.49127	1.23774
	S17	0.325155	0.4163	1.33588	1.11741
	S18	0.31596	0.492447	1.91338	1.50211

## Sheet: Fig. 3d
	ketamine effect probability
	noise source	effect probability	probability s.d.	exceedance probability
	sensory	0.223592	0.0888689	0.012425
	inference	0.663935	0.100743	0.986685
	selection	0.112473	0.0673918	0.00089
	decision variability (sigma2)
		model predictions				participants' data
	sequence length	mean		s.e.m.		mean		s.e.m.
		K-	K+	K-	K+	K-	K+	K-	K+
	4	0.861108	1.24848	0.114119	0.219391	0.85344	1.34538	0.122364	0.330904
	8	2.00925	2.91312	0.266278	0.511913	2.54266	3.25746	0.373647	0.71662
	12	3.1574	4.57776	0.418436	0.804435	2.80336	4.89502	0.37065	0.91251

## Sheet: Fig. 4a
		Coding precision (z)
		stimulus orientation				stimulus evidence
	time sample (s)	mean		s.e.m.		mean		s.e.m.
		K-	K+	K-	K+	K-	K+	K-	K+
	-0.199219	-0.0243964	-0.0183791	0.00621233	0.00643068	-0.0164928	-0.00389441	0.00890734	0.00844823
	-0.191406	-0.0245087	-0.017417	0.00625551	0.00614839	-0.0144131	-0.00218332	0.00904248	0.00775312
	-0.183594	-0.0243232	-0.0164171	0.00626642	0.00571682	-0.0115509	-0.000297022	0.00879742	0.00702456
	-0.175781	-0.0236865	-0.0163894	0.00613981	0.00558931	-0.00847892	0.00144379	0.00848378	0.00645285
	-0.167969	-0.0225343	-0.0175203	0.00596255	0.00575112	-0.00560942	0.00284677	0.00830465	0.00610995
	-0.160156	-0.0208541	-0.0189916	0.00565939	0.00564513	-0.00315285	0.00383727	0.00835129	0.00597896
	-0.152344	-0.0190238	-0.0199779	0.00522263	0.00504436	-0.0010954	0.00444984	0.00859778	0.00600807
	-0.144531	-0.0174086	-0.0198542	0.0049606	0.00459826	0.00071489	0.00479683	0.0089021	0.00614134
	-0.136719	-0.0159203	-0.0181165	0.00498883	0.00479367	0.00236193	0.00499749	0.00911599	0.00632648
	-0.128906	-0.0145676	-0.0154031	0.00515837	0.00510865	0.0037734	0.0051162	0.00919777	0.00651655
	-0.121094	-0.0134406	-0.0121098	0.00538725	0.00476922	0.00483551	0.00514255	0.00918339	0.00667737
	-0.113281	-0.0119493	-0.00929593	0.00545292	0.00412254	0.0055239	0.00500883	0.00911352	0.00679464
	-0.105469	-0.0096708	-0.00802307	0.00514123	0.00382776	0.0058792	0.00463696	0.00904174	0.00686207
	-0.0976562	-0.00733254	-0.00835365	0.00469621	0.0041989	0.0059314	0.00398583	0.00904435	0.00685631
	-0.0898438	-0.00569204	-0.00918751	0.00446246	0.00462403	0.00573021	0.0030369	0.00914356	0.00675551
	-0.0820312	-0.00536945	-0.00938651	0.00469024	0.00484381	0.00538278	0.00173112	0.00924438	0.00661283
	-0.0742188	-0.0064043	-0.00800899	0.00534236	0.00502634	0.00506015	-1.77178e-05	0.00912134	0.006574
	-0.0664062	-0.00694921	-0.00533264	0.00543339	0.00502594	0.00487961	-0.00219985	0.00853908	0.00679299
	-0.0585938	-0.0065063	-0.0028623	0.0049538	0.00486308	0.00453844	-0.00454008	0.00762006	0.00728318
	-0.0507812	-0.00602247	-0.000742571	0.00475115	0.00461437	0.00355128	-0.0064286	0.00674817	0.00782058
	-0.0429688	-0.00497108	0.00156813	0.00486659	0.0044646	0.00172969	-0.00720427	0.00625546	0.00815071
	-0.0351562	-0.00260833	0.00463068	0.00525664	0.00443993	-0.000767879	-0.00667379	0.00637211	0.00832514
	-0.0273438	0.00092902	0.00902711	0.00580009	0.00431793	-0.00344823	-0.00510745	0.00704988	0.00858208
	-0.0195312	0.00503387	0.0141226	0.0062198	0.00414926	-0.00552201	-0.00242909	0.00787014	0.0087879
	-0.0117188	0.00896574	0.0184277	0.00635027	0.00413018	-0.00607538	0.00191419	0.00826122	0.00852124
	-0.00390625	0.0120575	0.0209676	0.00620594	0.00429071	-0.00463944	0.00758218	0.00804358	0.00801418
	0.00390625	0.0138458	0.0222032	0.00602697	0.00441721	-0.00167885	0.0137938	0.00783143	0.00759276
	0.0117188	0.0150985	0.0241656	0.00612017	0.00434526	0.00231202	0.0202042	0.00808387	0.00722681
	0.0195312	0.0187428	0.0291557	0.00644773	0.00455925	0.00753312	0.0266149	0.00843484	0.00686304
	0.0273438	0.028255	0.0394517	0.00677213	0.0052538	0.0140806	0.0328901	0.00847045	0.00649367
	0.0351562	0.045694	0.057602	0.00729891	0.00589355	0.0213444	0.0389054	0.00829432	0.00614659
	0.0429688	0.0704367	0.0833494	0.00830417	0.00661304	0.0286439	0.0444971	0.00808655	0.00586277
	0.0507812	0.0995887	0.113875	0.00980931	0.00761979	0.0355761	0.0494866	0.00788241	0.00567372
	0.0585938	0.129537	0.145611	0.0116882	0.00891849	0.0418946	0.0537456	0.00768888	0.00559757
	0.0664062	0.157303	0.175096	0.0135523	0.0104164	0.0474158	0.0572359	0.00755549	0.00564428
	0.0742188	0.180974	0.199709	0.0152335	0.0119534	0.0519907	0.0599916	0.00756414	0.00581235
	0.0820312	0.199306	0.218149	0.0168077	0.0134054	0.0555113	0.0620599	0.00777876	0.00608283
	0.0898438	0.211385	0.23019	0.018216	0.0147005	0.0579183	0.0634561	0.00821227	0.0064259
	0.0976562	0.216473	0.235337	0.0191665	0.015619	0.0592001	0.0641686	0.00883392	0.00681983
	0.105469	0.215046	0.233177	0.0194526	0.0158483	0.0594131	0.064209	0.00958828	0.00725949
	0.113281	0.209281	0.224885	0.019269	0.0154854	0.0587397	0.06373	0.0104015	0.00771375
	0.121094	0.20085	0.212481	0.0188507	0.0148269	0.0575082	0.063208	0.0112078	0.00802346
	0.128906	0.189922	0.197325	0.018027	0.0139575	0.0561	0.0633117	0.0119702	0.00796315
	0.136719	0.176858	0.180488	0.0165827	0.0130055	0.0551762	0.0642871	0.0124807	0.00757893
	0.144531	0.163225	0.163328	0.0148346	0.0121005	0.0556625	0.0657478	0.0124174	0.00729538
	0.152344	0.150536	0.14731	0.0133267	0.011305	0.0578347	0.0672131	0.0118457	0.00753033
	0.160156	0.139745	0.133913	0.0123108	0.0107546	0.0613847	0.0684945	0.011115	0.00836315
	0.167969	0.131047	0.124021	0.0115844	0.0104308	0.0660334	0.069679	0.0104853	0.00960851
	0.175781	0.1244	0.11781	0.0108727	0.00993126	0.0716317	0.0710764	0.0100368	0.0109973
	0.183594	0.119799	0.11456	0.0102359	0.00914421	0.0779809	0.0731664	0.00976861	0.0122558
	0.191406	0.1168	0.113368	0.00974835	0.0083569	0.0848622	0.076432	0.00968104	0.0131442
	0.199219	0.114772	0.113286	0.00938777	0.00763575	0.0920556	0.0809638	0.00977813	0.0135935
	0.207031	0.113219	0.112863	0.00906505	0.00712197	0.0993387	0.0863522	0.010041	0.0137254
	0.214844	0.111649	0.11128	0.00879492	0.00702302	0.10653	0.092082	0.0104177	0.0136727
	0.222656	0.109408	0.108398	0.00879557	0.00726676	0.113481	0.0977443	0.0108426	0.0135094
	0.230469	0.106601	0.104426	0.00903787	0.00764698	0.120062	0.103034	0.0112615	0.0132689
	0.238281	0.104425	0.0998987	0.00898139	0.0080412	0.126168	0.107742	0.0116499	0.0129642
	0.246094	0.102193	0.0953616	0.00894971	0.00834017	0.131733	0.11176	0.0120151	0.0126057
	0.253906	0.0990753	0.0906707	0.00907019	0.00879605	0.136724	0.115072	0.0123836	0.0122092
	0.261719	0.0949126	0.0870607	0.00925319	0.00862798	0.141115	0.11773	0.0127805	0.0117909
	0.269531	0.0901706	0.0842073	0.00948717	0.00806745	0.144869	0.119794	0.0132146	0.0113588
	0.277344	0.0855542	0.081485	0.00971204	0.00742064	0.147942	0.121291	0.013674	0.0109146
	0.285156	0.0822075	0.0785727	0.009581	0.00690834	0.150306	0.122199	0.014131	0.0104639
	0.292969	0.0802636	0.0752111	0.00945894	0.00685892	0.151973	0.122473	0.0145576	0.0100209
	0.300781	0.0785217	0.0714694	0.00962539	0.00737502	0.153	0.122075	0.0149353	0.00960336
	0.308594	0.0763403	0.0678317	0.00997625	0.00791279	0.153491	0.120999	0.0152553	0.00922635
	0.316406	0.073831	0.0642134	0.0103227	0.00821774	0.15357	0.119281	0.0155096	0.00889901
	0.324219	0.0720016	0.0603136	0.0100989	0.00834487	0.153333	0.116984	0.0156886	0.00862566
	0.332031	0.0704176	0.0562872	0.00961134	0.0081245	0.152825	0.114179	0.0157823	0.00840914
	0.339844	0.0685309	0.0521132	0.00924681	0.00758001	0.152052	0.110926	0.0157799	0.00825239
	0.347656	0.0666824	0.0479592	0.00885806	0.0069183	0.151015	0.107265	0.0156688	0.00815648
	0.355469	0.0648876	0.0444703	0.00845294	0.00632591	0.149711	0.103231	0.0154343	0.00811694
	0.363281	0.0629026	0.042444	0.00819058	0.00568959	0.148126	0.0988811	0.0150648	0.00812061
	0.371094	0.0602492	0.0417165	0.00825791	0.00504266	0.146229	0.0943158	0.0145614	0.00814352
	0.378906	0.0568141	0.041253	0.00859647	0.00486404	0.143969	0.0896908	0.0139481	0.00815295
	0.386719	0.0532012	0.0409693	0.00878026	0.00525945	0.141293	0.0851971	0.0132622	0.00812046
	0.394531	0.0501909	0.040767	0.00845334	0.00593311	0.138197	0.0810247	0.012532	0.00804292
	0.402344	0.0477119	0.0406447	0.00792978	0.00648862	0.134722	0.0773533	0.0117723	0.00794647
	0.410156	0.0459633	0.0406974	0.00733611	0.00683927	0.130924	0.0743786	0.010999	0.00786513
	0.417969	0.0445982	0.0410516	0.00684874	0.00715651	0.126876	0.0722934	0.0102352	0.00782857
	0.425781	0.043334	0.0419818	0.00660244	0.00731293	0.122665	0.0712132	0.00950894	0.0078668
	0.433594	0.0422628	0.0430054	0.00651552	0.00729789	0.118391	0.0711441	0.00885234	0.00799438
	0.441406	0.0410879	0.0433206	0.0064989	0.00725315	0.114156	0.0720163	0.00830241	0.00818552
	0.449219	0.0396189	0.0425079	0.00664487	0.00727547	0.11008	0.0737135	0.00789094	0.00838401
	0.457031	0.0378689	0.0405904	0.00698767	0.00736379	0.106322	0.0760779	0.00762238	0.00853737
	0.464844	0.035304	0.0380211	0.00759687	0.00746828	0.10306	0.0789193	0.00746477	0.00862015
	0.472656	0.0321313	0.0356496	0.00834594	0.00738412	0.100426	0.0820391	0.00737344	0.0086354
	0.480469	0.0293174	0.0335158	0.0089174	0.00715662	0.0984372	0.0852469	0.00732142	0.00860149
	0.488281	0.0280293	0.0312338	0.00887558	0.00705206	0.0970272	0.0883627	0.00729548	0.00853713
	0.496094	0.0284993	0.0293959	0.00832889	0.00699202	0.0961283	0.0912169	0.00726727	0.00845287
	0.503906	0.0306936	0.028783	0.00748593	0.00685046	0.0957128	0.0936581	0.00718361	0.00835093
	0.511719	0.0336654	0.0297388	0.00680083	0.0066059	0.0957464	0.0955681	0.00699406	0.00823113
	0.519531	0.0363208	0.0315253	0.00671233	0.00634874	0.0961248	0.0968822	0.00669311	0.0080988
	0.527344	0.0382327	0.0333064	0.00712086	0.00616591	0.0966709	0.0976038	0.00633704	0.00797017
	0.535156	0.039608	0.0344525	0.0076335	0.00595635	0.0971768	0.0977915	0.00602809	0.00787322
	0.542969	0.0408561	0.0345574	0.00789732	0.00568259	0.0974572	0.0975181	0.00587878	0.00784415
	0.550781	0.0421253	0.03362	0.00775532	0.00547005	0.0974035	0.0968337	0.00595869	0.00791736
	0.558594	0.0431517	0.0316241	0.00732886	0.00544614	0.0970073	0.0957642	0.0062517	0.00811108
	0.566406	0.0437574	0.0289482	0.00677001	0.00565515	0.0963321	0.094342	0.00666799	0.00841948
	0.574219	0.0436527	0.0266006	0.00631436	0.0060302	0.0954483	0.0926404	0.00710784	0.00881419
	0.582031	0.0425299	0.0253975	0.00622138	0.00652152	0.0943763	0.0907815	0.00752533	0.00925022
	0.589844	0.040741	0.0254696	0.00641065	0.0069578	0.0930853	0.0888947	0.00794028	0.0096821
	0.597656	0.039534	0.0265455	0.00646913	0.007048	0.0915472	0.0870429	0.00839369	0.0100928
	0.605469	0.0399459	0.0279562	0.00620201	0.00693806	0.089796	0.0852199	0.00889135	0.0104961
	0.613281	0.0411332	0.0296374	0.00610861	0.00669302	0.0879615	0.0834585	0.00936767	0.0108878
	0.621094	0.0423656	0.031569	0.00636984	0.00625533	0.0862298	0.0819012	0.00970341	0.0112095
	0.628906	0.0438152	0.0330947	0.00648573	0.00573507	0.0847006	0.0807305	0.00983216	0.0113802
	0.636719	0.0451842	0.0337423	0.00609094	0.00531461	0.083309	0.0800536	0.00981959	0.0113572
	0.644531	0.0454184	0.0334709	0.00563871	0.00507872	0.0819378	0.0798435	0.00979315	0.0111634
	0.652344	0.0445042	0.0321778	0.00530588	0.00512865	0.0805425	0.07992	0.00984084	0.0108854
	0.660156	0.0428883	0.0304906	0.00516268	0.00520344	0.079133	0.080003	0.00999369	0.0106339
	0.667969	0.0410632	0.0293971	0.00505407	0.00490498	0.0777022	0.0798629	0.0102455	0.0104657
	0.675781	0.0390649	0.0284382	0.00495931	0.00458811	0.076234	0.0794162	0.0105601	0.0103555
	0.683594	0.0363825	0.0273191	0.00516571	0.00449881	0.0747545	0.0786738	0.0108809	0.010246
	0.691406	0.0328863	0.0263529	0.00567953	0.00449826	0.0733295	0.0776492	0.0111558	0.0101014
	0.699219	0.0287858	0.0253221	0.00634922	0.00449381	0.0720055	0.0763349	0.0113601	0.00992288
	0.707031	0.0246483	0.0237402	0.00697041	0.00448034	0.0707657	0.0747357	0.011498	0.00973467
	0.714844	0.0211928	0.02152	0.00732873	0.00446664	0.069556	0.072894	0.0115864	0.00956409
	0.722656	0.0183695	0.0186372	0.00756552	0.00457324	0.0683243	0.0708849	0.0116391	0.0094281
	0.730469	0.0158248	0.0154845	0.00768843	0.00480513	0.0670152	0.0688088	0.0116631	0.0093275
	0.738281	0.0131495	0.0125396	0.00765573	0.0051007	0.0655872	0.066768	0.0116611	0.00925359
	0.746094	0.0104485	0.00948216	0.00761201	0.00557407	0.0640423	0.0648066	0.0116313	0.00920898
	0.753906	0.00837857	0.00664583	0.00757104	0.00596956	0.0624223	0.0628736	0.0115621	0.00921573
	0.761719	0.00698511	0.00475539	0.00766268	0.00601417	0.0607949	0.0608891	0.0114268	0.00929119
	0.769531	0.0062957	0.00417437	0.00774054	0.00578702	0.0592329	0.0588363	0.0111933	0.00942697
	0.777344	0.00631705	0.00459903	0.00767018	0.0055202	0.05778	0.0567569	0.0108484	0.00959835
	0.785156	0.00651417	0.00483791	0.00746369	0.00560907	0.0564222	0.054696	0.0104119	0.00977891
	0.792969	0.00681179	0.00451211	0.00694724	0.00606774	0.0550885	0.0526866	0.00993022	0.00994308

## Sheet: Fig. 4b
		Coding precision (z)
		stimulus orientation				stimulus evidence
	channel group	mean		s.e.m.		mean		s.e.m.
		K-	K+	K-	K+	K-	K+	K-	K+
	O	0.146545	0.158338	0.0109905	0.0111514	0.0751831	0.0544973	0.00914493	0.00983308
	PO	0.19097	0.201097	0.0155694	0.012824	0.0907105	0.076016	0.00965273	0.00896868
	P	0.144209	0.148475	0.013689	0.010307	0.105901	0.082772	0.0119492	0.00814865
	CP	0.098219	0.0977381	0.00840928	0.00624801	0.0994169	0.0703323	0.0126048	0.00967318
	C	0.0706013	0.0697091	0.00541568	0.00495852	0.0837	0.0570958	0.0114931	0.00662054
	FC	0.0537229	0.0609067	0.00612564	0.00531393	0.10315	0.0782707	0.00730718	0.00788765
	F	0.0551082	0.0592035	0.00505123	0.00716513	0.097527	0.0827814	0.00766283	0.00949262
	aF	0.0703238	0.0790988	0.00772093	0.00782884	0.0863836	0.0698961	0.00767752	0.0104525
		stimulus orientation
		K-								K+
		O	PO	P	CP	C	FC	F	aF	O	PO	P	CP	C	FC	F	aF
	S01	0.0654775	0.0735673	0.040935	0.0715307	0.0653872	0.0404391	0.0491843	0.0396055	0.101839	0.101299	0.0828809	0.0844896	0.0820444	0.0713769	0.0450805	0.0408325
	S02	0.137597	0.182439	0.18005	0.137759	0.103395	0.05127	0.0333139	0.034531	0.124626	0.206705	0.156737	0.118941	0.0881821	0.0444577	0.0536991	0.083823
	S03	0.0766583	0.202628	0.180849	0.128498	0.070752	0.0376222	0.0640592	0.0727831	0.106692	0.206285	0.159689	0.104059	0.0574576	0.049997	0.0627941	0.0815094
	S04	0.123886	0.103156	0.0768119	0.0492121	0.0397078	0.0139861	0.0343077	0.0417214	0.131072	0.093406	0.0843901	0.0673964	0.0582043	0.0488602	0.0352761	0.0316928
	S05	0.0964404	0.224532	0.164418	0.127836	0.085489	0.0381375	0.0354246	0.0844216	0.188904	0.252161	0.207254	0.141101	0.0916717	0.0659854	0.0351073	0.0599853
	S06	0.217131	0.320505	0.227476	0.121398	0.0730728	0.0902356	0.105978	0.143693	0.195088	0.275037	0.197803	0.105114	0.0624674	0.0986152	0.129538	0.174995
	S07	0.111796	0.209121	0.146974	0.0787896	0.0461419	0.0278315	0.0459039	0.0398884	0.098569	0.227091	0.152815	0.092203	0.0532476	0.058512	0.0739327	0.0665682
	S08	0.14861	0.322122	0.26187	0.143969	0.0570773	0.0728651	0.0632166	0.0769008	0.100643	0.231251	0.170607	0.119043	0.0868238	0.0673615	0.058612	0.0621998
	S09	0.147243	0.136197	0.0772413	0.0348827	0.0319682	0.00370617	0.0162081	0.0583647	0.159925	0.142026	0.097063	0.0728099	0.0440617	0.0162957	0.00218353	0.0405964
	S10	0.100919	0.139425	0.0994416	0.085093	0.0664187	0.0414036	0.0448617	0.0542652	0.146455	0.194766	0.138017	0.0838857	0.0404759	0.0316596	0.0540192	0.0661517
	S11	0.150708	0.167008	0.108379	0.0804757	0.0943431	0.0932203	0.0752638	0.101585	0.146887	0.19496	0.122917	0.0843596	0.0522343	0.0797391	0.0772598	0.0839496
	S12	0.230658	0.210354	0.135208	0.111722	0.101231	0.0712051	0.0468951	0.0415228	0.264589	0.29398	0.187788	0.122619	0.111828	0.117165	0.118798	0.124095
	S13	0.127337	0.134449	0.11839	0.0772831	0.0401376	0.0514253	0.053948	0.056211	0.214639	0.23806	0.185834	0.107369	0.0694728	0.0634273	0.0741347	0.102538
	S14	0.188102	0.244345	0.228554	0.171211	0.111154	0.0645324	0.0494324	0.119518	0.184253	0.216077	0.228242	0.157817	0.111193	0.0545562	0.0290523	0.0947745
	S15	0.164425	0.155637	0.130008	0.0884132	0.0724415	0.0931794	0.0622554	0.0285143	0.229922	0.206739	0.106131	0.0898096	0.0676499	0.0538966	0.0539096	0.0722695
	S16	0.201652	0.2457	0.178038	0.10332	0.073479	0.07545	0.0913717	0.113974	0.145849	0.215668	0.161967	0.0784477	0.0576488	0.0550842	0.060827	0.0969676
	S17	0.172565	0.179958	0.130895	0.0982133	0.0817522	0.0414653	0.0525343	0.0776295	0.140579	0.130652	0.096968	0.0606335	0.0600212	0.0609648	0.0692576	0.0711846
	S18	0.176605	0.186325	0.110226	0.0583354	0.0568739	0.0590368	0.0677881	0.0806991	0.169545	0.193584	0.135445	0.0691872	0.0600783	0.058366	0.0321817	0.069647
		stimulus evidence
		K-								K+
		O	PO	P	CP	C	FC	F	aF	O	PO	P	CP	C	FC	F	aF
	S01	0.053044	0.104163	0.0970042	0.0502544	0.021184	0.0721887	0.0954331	0.0811686	0.0205881	0.0816822	0.0869405	0.0401912	0.0508496	0.0467337	0.0924262	0.0658363
	S02	0.0946342	0.0575633	0.15783	0.236068	0.227513	0.149747	0.0680917	0.0357718	0.0911727	0.0159003	0.10452	0.147029	0.113325	0.0961746	0.0773936	0.0113793
	S03	0.0778547	0.13424	0.134751	0.0835005	0.0266645	0.0829212	0.106543	0.111498	0.0879264	0.144548	0.128525	0.0921699	0.0225207	0.0904581	0.10426	0.092865
	S04	0.0333079	0.0431787	0.0427971	0.0375315	0.0568511	0.08607	0.116478	0.103047	0.0476497	0.12656	0.136149	0.106439	0.0463177	0.143072	0.170277	0.168693
	S05	0.121447	0.14841	0.0888319	0.067471	0.108211	0.128635	0.14132	0.134401	0.114155	0.11177	0.103678	0.078156	0.0846466	0.111499	0.139921	0.135696
	S06	0.0981527	0.0896462	0.0809399	0.101731	0.118483	0.148573	0.131639	0.116796	0.0418691	0.0476513	0.0226753	-0.0156866	0.0342222	0.0971685	0.0991646	0.0475834
	S07	0.0802065	0.0714318	0.0730122	0.100017	0.101019	0.100689	0.040897	0.0350572	0.0573702	0.108519	0.0911398	0.0680685	0.0776302	0.101014	0.0537869	0.0818877
	S08	0.179457	0.136878	0.132608	0.140449	0.0963676	0.141284	0.14177	0.0827884	0.141635	0.124254	0.105802	0.117201	0.10174	0.117957	0.131191	0.115634
	S09	0.0230131	0.0413347	0.0307805	0.0288376	0.0341959	0.044962	0.0593081	0.0608756	0.0435636	0.0228443	0.0472059	0.012225	0.00568021	0.0672975	0.0478254	0.0360449
	S10	0.0143376	0.029267	0.0331615	0.0505648	0.0500365	0.0723435	0.0878742	0.093869	0.0139887	0.0432827	0.0229968	0.0430792	0.026328	0.0557388	0.0676391	0.0430767
	S11	0.059775	0.137311	0.160156	0.133614	0.0720115	0.0839145	0.113132	0.113664	0.0913396	0.104567	0.091185	0.0604397	0.0494725	0.0774819	0.0797248	0.0644158
	S12	0.0925722	0.140494	0.1527	0.118656	0.112157	0.109103	0.0942952	0.128611	0.0422167	0.0961232	0.113084	0.088102	0.0683255	0.0795979	0.0965766	0.0995196
	S13	0.0851893	0.0870623	0.0854717	0.0846441	0.0619804	0.12959	0.102131	0.0471599	0.0998553	0.0758992	0.0251823	0.0119662	0.0618204	0.110269	0.0823353	0.0529181
	S14	0.0964632	0.11482	0.155763	0.149225	0.0990674	0.139445	0.146324	0.12755	-0.0166785	0.066959	0.102637	0.103052	0.0653871	0.0649915	0.108057	0.096669
	S15	0.0819498	0.0730617	0.119326	0.0837498	0.0646809	0.103817	0.0976093	0.0677353	0.0032309	0.0432018	0.0732464	0.0520722	0.0242221	0.0195723	0.0511304	0.0650782
	S16	0.0717534	0.128487	0.215132	0.182865	0.126917	0.0949479	0.0844051	0.0973877	0.0460474	0.0439055	0.0973136	0.0986488	0.0637156	0.0648628	0.00939171	0.000683132
	S17	0.043158	0.0609852	0.0645741	0.0599932	0.0382731	0.064297	0.0341487	0.0487639	0.0329703	0.0618251	0.0705039	0.0794086	0.0601496	0.0231574	0.0492269	0.0737613
	S18	0.0469795	0.034457	0.081388	0.0803314	0.0909877	0.104166	0.0940877	0.0687608	0.022051	0.0487967	0.0671116	0.0834197	0.0713712	0.0418282	0.0297379	0.00638904

[truncated: 42 more sheets: Fig. 5a, Fig. 5b, Fig. 5c, Fig. 6a, Fig. 6b, Fig. 7b, Fig. 7c, Fig. 7d, Fig. 8a, Fig. 8b, Fig. 8c, Fig. 8d, Fig. S1a, Fig. S1b, Fig. S1c, Fig. S2a, Fig. S2b, Fig. S2c, Fig. S3c, Fig. S4a …]
